# Supplementary material for: Lipid from electronic cigarette-aerosol both with and without nicotine induced pro-inflammatory macrophage polarization and disrupted phagocytosis
Source: J Inflamm (Lond). 2023 Nov 17;20:39. doi: 10.1186/s12950-023-00367-6 (PMC10655339; doi:10.1186/s12950-023-00367-6)
Supplement: Supplementary file 4 — Additional file 4. [file 12950_2023_367_MOESM4_ESM.zip]

Archive with 3 entries (3 files):
- Supp figure 4 _(slide 1).TIF
- Supp figure 4 _(slide 2).TIF
- Supp figure 4 _(slide 3).TIF
